# Supplementary material for: Cardiovascular and Thromboembolic Risk of Janus Kinase Inhibitors Compared to Other Disease-Modifying Drugs in Patients with Rheumatoid Arthritis: A Systematic Review and Meta-Analysis
Source: J Pers Med. 2026 Feb 13;16(2):113. doi: 10.3390/jpm16020113 (PMC12941424; doi:10.3390/jpm16020113)
Supplement: Supplementary file 1 [file jpm-16-00113-s001.zip]

Archive with 1 entries (1 files):
- jpm-4084137-supplementary 2.pdf
